# Supplementary material for: Experimental Schistosoma japonicum-induced pulmonary hypertension
Source: PLoS Negl Trop Dis. 2022 Apr 13;16(4):e0010343. doi: 10.1371/journal.pntd.0010343 (PMC9037943; doi:10.1371/journal.pntd.0010343)
Supplement: S1 Data — Each of the 14 sheets is titled with the appropriate Figure and Panel. Please refer to respective text and figure legends for details regarding each experiment. (XLSX) [file pntd.0010343.s001.xlsx]

## Sheet: 2B-RVSP
CONTROL	M.M	J.J	M.J	J.M
22.4	37.5	27.2	29.8	32.2
25.5	34.1	30.8	24.8	30.1
22.9	31.7	27.2	27.4	30.5
18.7	34.6	25.4	26.1	34.5
20.5	31.8	24.1	27.2	31.5
24.5	30.9	26.9	28.5	27.8
25.6		33	26.2	31.5
23.8		26.9	24	32.5
24.6		25.2	23.8	25.6
24.8		28.5		35
		21.5		31.5

## Sheet: 2Ci-REMODELING
CONTROL	M.M	J.J	M.J	J.M
0.303652	0.517849	0.223244	0.393636	0.39503
0.173853	0.42975	0.359673	0.297879	0.421009
0.2558	0.385841	0.447662	0.243753	0.40489
0.19762	0.379018	0.414467	0.281665	0.437637
0.237053	0.383295	0.482691	0.367331	0.376146
		0.481457	0.352204
		0.304873	0.373364
		0.375063	0.359704
		0.324189	0.396874
		0.376462
		0.508371
		0.319246

## Sheet: 2Cii-INDIV REMODELING
M.M	J.J
0.614466	0.265996
0.503145	0.149451
0.400753	0.235503
0.483028	0.242647
0.505881	0.243761
0.450233	0.222359
0.53923	0.170653
0.591723	0.321977
0.53226	0.156845
0.557776	0.251382
0.303059	0.46549
0.459854	0.44794
0.41643	0.46575
0.408029	0.151279
0.39112	0.433462
0.398016	0.281827
0.306951	0.450861
0.479703	0.487295
0.579478	0.161448
0.55486	0.542974
0.511461	0.532681
0.37019	0.538429
0.522502	0.382394
0.471487	0.392582
0.336615	0.529953
0.327014	0.598166
0.368495	0.360011
0.255269	0.233439
0.4276	0.388706
0.267777	0.42495
0.283521	0.266436
0.490453	0.43746
0.244536	0.566112
0.341409	0.494649
0.323135	0.54434
0.543579	0.45117
0.474208	0.335119
0.344626	0.297874
0.378582	0.337044
0.366135	0.528658
0.248633	0.696071
0.42024	0.761985
0.480356	0.337152
0.448934	0.388246
0.453708	0.563921
0.451127	0.505334
0.392758	0.672831
0.244901	0.274705
0.288683	0.3308
0.403611	0.249894
	0.397419
	0.623774
	0.424622
	0.289946
	0.42601
	0.289634
	0.584771
	0.750648
	0.464028
	0.563717
	0.163916
	0.334616
	0.354198
	0.22071
	0.203694
	0.197118
	0.290081
	0.415266
	0.530502
	0.181397
	0.228917
	0.538065
	0.524671
	0.562807
	0.255352
	0.295489
	0.197502
	0.488191
	0.199148
	0.383112
	0.469293
	0.477339
	0.375436
	0.529862
	0.177647
	0.296681
	0.242059
	0.219114
	0.323258
	0.276303
	0.311718
	0.169517
	0.385993
	0.360159
	0.267398
	0.490991
	0.579502
	0.262055
	0.560822
	0.402978
	0.552217
	0.484548
	0.669033
	0.606598
	0.597455
	0.575021
	0.441945
	0.459063
	0.404369
	0.502197
	0.405034
	0.343973
	0.493609
	0.241082
	0.266461
	0.285541
	0.302954
	0.217524
	0.242212
	0.479854

## Sheet: 3A-GRANULOMA
M.M	J.J	M.J	J.M
2.6274e+08	3998721	1.09231e+07	2.20941e+07
5.5771e+08	3146170	6.80703e+06	3.36747e+07
1.97313e+08	5110989	7.98509e+06	1.50366e+07
9.33869e+07	3823857	4.70057e+06	4.16544e+07
1.93218e+08	2899089	4.52345e+06	5.13188e+07
3.08864e+07	12095678	6.26344e+06	1.02557e+07
5.50535e+07	766020	4.56227e+07	4.15965e+07
1.93677e+07	718731		3.07167e+07
1.07399e+07	1634336		2.79485e+07
2.6451e+07	4047337		2.93963e+07
2.77805e+07			1.60123e+07

## Sheet: 3B-IL-4 ELISA
CONTROL	M.M	J.J	M.J	J.M
-2.27506	37.4278	8.88131	7.88569	24.6577
-0.22612	31.573	15.312	13.8078	0
15.0502	58.6287	46.2754	14.0119	20.1021
0.681925	43.5651	29.6377	-1.11229	90.1337
0.828891	84.4565	28.8388	-12.0781	14.7168
	17.8574	54.3176	29.7843	42.9302
	57.0037	60.7925	14.4465	33.4469
	27.7621	34.7931	42.7979	52.4615
	34.2275	33.2522	34.036	45.8482
	24.7412	41.6169	35.3541	22.1485

## Sheet: 3C-IL-13 ELISA
CONTROL	M.M	J.J	M.J	J.M
0.651411	116.696	11.398	2.96458	61.7338
2.34628	81.7995	67.3557	6.02155	129.565
5.82939	130.377	46.5844	-2.04459	29.9829
-2.76606	108.623	93.4223	-5.26261	200.016
1.68444	226.932	126.56	-3.63279	7.67943
	36.5351	29.3142	19.5544	75.2775
	85.3806	57.4898	-0.0393646	59.4302
	34.8959	26.0373	63.0496	75.9816
	48.2752	33.4145	-4.79627	84.0605
	37.4446	24.8109	12.0159	14.5804

## Sheet: 4A-EGG COUNT
M.M	J.J	M.J	J.M
9	14.4	12.25	16.3333
6.66667	10.25	12.25	1.66667
5.66667	4.8	18	9.33333
8.75	15.25	17.8	9.33333
7.33333	24	1	8.33333
7.33333	11.8	18.75	6.66667
	9.6	8.75	6.6
	14	3.75	12
	4.25		5.33333
	12.25		8.33333
	3.25		4
			10.3333

## Sheet: 4B-GRANULOMA counts
M.M	J.J	M.J	J.M
0.236872	0.312554	0.224397	0.167362
0.167655	0.01206	0.288075	0.053345
0.086154	0.215267	0.212003	0.160105
0.231879	0.180244	0.191443	0.138823
0.277398	0.075292	0.014268	0.292315
0.384942	0.134482	0.221804	0.233694
	0.088735	0	0.083357
		0.141751	0.15895
		0.292294	0.263461
			0.126642
			0.188354
			0.179195

## Sheet: 5B-RVSP IV only
CONTROL	IV S.J ONLY	IV S.M ONLY
22.4	24.6	24.6
25.5	23.4	23.5
22.9	23.2	27.2
18.7	24.5	23.2
20.5	25.2	26.8
24.5	24.4	23.1
25.6	23.4	24.1
23.8	25.2	24.6
24.6
24.8

## Sheet: 5C-REMODELING IV only
CONTROL	IV S.J ONLY	IV S.M ONLY
0.303652	0.455721	0.395164
0.173853	0.2682	0.355301
0.2558	0.393012	0.332358
0.19762	0.346041	0.487067
0.237053	0.428466	0.23513
	0.242608	0.323823
	0.451254	0.280551
	0.202511

[truncated: 4 more sheets: 6A-GRANULOMA IV only, 6B-IL-4 ELISA IV only, 6C-IL-13 ELISA IV only, 6D-EGG COUNT IV only]
